# Supplementary material for: Enhanced Anti-Lung Cancer Effects of Steamed Panacis Japonici Rhizoma: Insights from Metabolomics, Network Pharmacology and Molecular Dynamics Simulation
Source: Int J Mol Sci. 2025 Dec 13;26(24):11999. doi: 10.3390/ijms262411999 (PMC12733305; doi:10.3390/ijms262411999)
Supplement: Supplementary file 1 [file ijms-26-11999-s001.zip]

Archive with 1 entries (1 files):
- ijms-4021579-supplementary.xlsx
