# Supplementary material for: Enhanced Anti-Lung Cancer Effects of Steamed Panacis Japonici Rhizoma: Insights from Metabolomics, Network Pharmacology and Molecular Dynamics Simulation
Source: Int J Mol Sci. 2025 Dec 13;26(24):11999. doi: 10.3390/ijms262411999 (PMC12733305; doi:10.3390/ijms262411999)
Supplement: Supplementary file 1 [file ijms-26-11999-s001.zip › ijms-4021579-supplementary.xlsx]

## Sheet: Sheet1
		Normalised abundance
		QC				raw								steamed
m/z	Retention time (min)	1	2	3	4	1	2	3	4	5	6	7	8	1	2	3	4	5	6	7	8
1007.54616132939	8.51431666666667	10320.1678738737	7115.51363472627	9820.4023743695	11593.2630268077	9166.21769912606	9589.31379491585	9250.43596458089	9071.5864363661	24740.9687308653	24572.1703928471	25229.2881033029	25523.3836324053	0	0	0	0	0	0	0	0
885.487031830462	12.1291666666667	8800.39367815353	5762.1533901854	8253.09868524816	8857.92938250388	5898.11899578091	6192.82677767028	6270.27301416257	6099.15344146767	21193.3480646727	22265.424308618	21625.0324290603	22576.5242059366	0	0	0	0	0	0	0	0
683.438072116321	16.2505666666667	6000.1016208873	4230.75657543659	5752.80198207701	6709.57254369731	0	0	0	0	0	0	0	0	14040.5812896934	10612.6434844881	14124.3628740401	12113.483342714	10971.0126424873	6610.10760222584	7703.90380287986	24208.8450462014
815.481384006216	14.5036	6702.87664868997	4517.8114818518	6152.90521968509	7173.88233864422	4029.52895207679	4006.35820904913	4073.68474629566	4017.96136865459	20560.7900665514	20928.0952183096	20531.5939348086	20954.2036618225	0	0	0	0	0	0	0	0
887.500725351445	12.1329833333333	5880.68814425341	4232.81110578146	5564.33512928082	6326.79368458128	4212.28759135596	4315.90295700075	4462.88105249894	4412.57625752517	15482.0810614402	15625.1746927955	16246.3351389687	16797.5995698139	0	0	0	0	0	0	0	0
1007.54657187781	9.62056666666667	5084.44245796208	3768.52007716568	4716.82443717425	5067.18258962414	4722.26227046138	5126.32423010113	5097.13510299273	5113.91441597459	12581.1382582195	12544.4315611631	13004.591263342	13442.5663757554	0	0	0	0	0	0	0	0
887.502906929237	18.3717333333333	4647.65427231558	3676.6651718455	4376.38915206717	4900.69239280449	5467.30010289785	5548.86793627232	5821.29826384907	5465.42969073312	11570.0100091832	11324.126481017	11302.1740355382	11118.1968823519	0	0	0	0	0	0	0	0
1007.54636878869	9.97378333333333	7470.73541307894	5201.16299460999	7342.79301578016	8133.63654511115	9054.78122941206	9375.08801888427	9233.1832202153	9081.02057809822	15493.920026778	14979.0108918962	15195.6717105105	15968.6214278424	0	0	0	4.4181747016727	0	0	0	0
665.427630301995	37.5247	481040.483390089	302176.967664494	424454.686550466	567978.591935963	7299.28905774366	7261.89505865026	7115.00287716663	6559.25445968194	3331.14274079424	3369.31402490217	3237.77998990636	3492.4720656112	736905.962796831	666746.992805617	790488.21468127	792847.269374981	797689.900072349	657159.487156798	644251.888774651	1004444.02994232
1007.54592870018	8.16968333333333	25459.9252629445	15853.2875165105	22867.4955463012	28598.9756260542	19401.222067741	20086.6220034854	19644.4158794483	18886.9278624422	55144.7648599882	56760.6610362342	55480.4959300596	59498.8053370548	0	0	6.94637580413456	0	0	0	0	0
665.427430009283	36.2804666666667	344528.158544605	217299.369292487	306457.191112586	409895.918341368	4176.66260738604	4172.62831188769	3875.62889912856	3698.42587484261	1624.17954129812	1521.17496744432	1606.08441296265	1589.53388509238	575190.287025516	524938.36165947	607557.668854147	672584.900301578	593871.656760147	456133.097860927	455676.232990032	642881.72782648
683.43790053355	20.9917166666667	237250.204446188	147800.843672829	211383.637015439	278283.05588793	2815.84585450713	2884.50255678178	2922.59378091423	2666.95688616291	1096.18747842938	971.099873527285	1063.31491876187	1007.12221385147	424367.522963613	339568.926695607	387160.837444106	511195.790061657	468032.992961064	320767.514126223	307737.644377665	481278.868554941
829.495997237892	41.6956666666667	8309.37604242934	6089.34790699735	7113.79536630659	9386.89286683571	1.95360763229739	0	0	0	0	0	0	0	18631.7525780482	24880.3989862458	28146.2376974963	21547.346860667	3879.74032761426	2725.12861911364	3410.23682635616	13765.1629010567
667.443166876044	51.3024	40967.643158535	25085.5584401875	34454.4332220228	47259.2764418572	0	0	0	1.60739570474749	1.8280048272805	0	0	0	81617.5802331807	102493.264197775	98802.763424111	159611.494042063	13577.611039636	18329.9824428124	10272.9908727026	14778.2453740249
1007.54633408939	6.06283333333333	5610.99509978926	4036.72344930303	5283.37284183639	6102.61962736597	2750.4694397586	2810.56621577593	2584.9263059273	2469.83884588189	20460.809657245	21065.4893280298	21179.9	22635.932618667	0	0	0	0	0	0	0	0
791.423078226562	36.9392666666667	76762.0687085953	50809.8135208182	67935.2740811048	92694.5085345003	1929.19307079027	1964.17705077359	1702.05642317162	1635.79312418516	868.999617485195	677.488034056902	659.442434567143	670.795103707092	110612.864706657	109451.847119084	92132.6109868668	109470.940011479	109478.81027736	137848.480696704	168433.167074176	140578.261166531
1033.55993536513	32.7493833333333	6700.26200970249	5990.11133694003	5939.72161043423	7256.59950572391	2931.72962231442	2522.59751835533	2654.1016199604	2393.59975705161	25484.3566253763	25328.5693334445	24581.2899906629	25078.7929148422	0	0	0	0	0	0	0	0
811.485150462641	35.1009	148679.223281581	98085.4371048667	132200.058071378	179407.137688324	751.427466463869	770.154060309246	699.016176912932	687.702809903764	677.943171804736	551.488629269212	612.186315922781	591.563028352777	134568.850252484	77356.7108584555	116646.041340007	221034.927060898	376658.495983722	507010.459465352	308515.821475696	436087.702288281
809.469760207001	47.9076666666667	6005.66846959204	4519.51151032956	5016.10293790551	6755.22642368802	238.39675843937	260.214815019174	208.030162569629	201.763108084463	195.928366220426	199.452804361597	170.796606486807	159.088892290821	11772.3505915083	13774.0903375257	14149.6615315089	17633.9818734259	7035.93819616446	5465.96727492616	5877.18052085789	11386.9825772459
811.485228412911	34.8705	125020.293931312	83207.8054869608	111506.774592458	146079.755693708	592.593528825356	588.772029694614	559.552988547645	514.22357200899	431.782994319956	456.331871525763	400.463043334878	441.993323390363	118357.453786641	60000.3876554976	98117.4931948174	150630.153077514	285507.313739677	416163.185949738	244706.125653943	481129.257467525
839.444309755765	39.3898333333333	336447.232272915	272614.285082527	325472.206737641	342473.398199755	115218.581552052	114102.560669351	114609.648790346	104493.309161377	100287.711332545	105337.080703041	98836.6516841938	99810.9514812389	291708.756229803	343663.866987827	315375.524047746	245379.416279802	297609.488132944	348892.480617982	287707.862789926	286512.168973395
793.438985583991	39.4393333333333	3366853.24087656	2112475.31083422	2860439.62856049	3963409.21675375	765506.054741771	738320.272090246	734793.793408595	739885.624092675	656175.135638904	704269.102032444	655464.940065444	671994.419039159	3041192.78792734	3646812.33720325	3608251.89078314	2857825.93525173	3519109.49375693	3881361.2166956	3691825.84181038	3926730.04088537
955.492570529456	35.2732166666667	147290.077486031	104119	131287.682303327	174891.571991139	2646.89550842053	2638.77717076549	2400.39569044569	2232.76966408823	941.884573469251	877.757247577282	878.86688160222	853.081630722566	177319.552049462	186262.739222224	219275.100951329	98056.8933006742	267771.105701348	229333.468183914	344030.742173051	418899.145995871
839.444468635792	38.831	46181.8566492122	35853.2905892826	43300.5161285536	51166.5368060915	9.07638067799583	13.1083117002213	9.15606409709279	4.47674830116508	0	0	0	0	66841.4034152424	94473.4585545842	85762.6668712779	47859.1330075493	83522.2158793097	62095.1309538552	75203.9139470599	106222.753823845
1001.49962514785	20.0377833333333	10688.3035095159	9387.66901398298	11023.4106278818	10608.4905013212	978.689282127713	958.174158752507	1076.23535869968	934.13244478214	489.141271995198	435.312941266857	573.16632153503	377.528387704027	16945.352756719	18553.8039637818	21379.1523392751	12026.2867266779	17142.4218996164	19246.9196271695	26562.7289276827	22513.3708273516
1033.56073748528	31.5155333333333	31402.104006313	22650.9733947447	27670.400920627	35854.6111787935	6048.58212635341	5628.15201602027	5701.05196279764	5302.20326709302	94750.3905247911	99682.7607398969	91638.5463326781	95668.5144587353	0	0	0	3.23442329817183	0	0	0	0
683.437894754405	15.9744666666667	29019.6173272526	18125.2003002737	26022.4071358086	32984.3663264435	12.3368696437002	6.4405252521924	12.7284202969627	3.40238554930363	0	0	0	0	56064.5068143839	45377.8791467543	57125.5929367158	50206.4109664531	48987.3325913711	34888.0972814033	36764.5081729785	97470.2714428515
793.438946435045	28.9003	6540.41267227176	5216.89749340293	5697.82276394001	7069.09043128737	7101.95691758438	6311.9917656465	6597.06454899833	6826.01702332067	10346.8241633884	10679.903502892	9998.21297719728	10092.2758732107	534.14622700501	372.421817184551	298.086524152031	444.784837775599	166.668530190616	413.411018741608	384.956751079905	154.580932393428
965.499686512835	10.9115166666667	14177.0899721574	10014.3510900108	13393.3483326661	15764.8276501275	6774.12678578589	6832.58354312527	6699.31682209709	6599.16421365033	13351.0699163087	13796.785185974	13494.0527097855	13435.7611397093	5.52526024542196	17.3496548280884	3.52946856514559	0	0	0	0	0
677.391125696801	46.9308833333333	13243.5361074881	12081.2139503446	12848.1538267816	14257.7688577656	7.32509606268294	13.7022979871742	3.07799735816481	8.66425517742204	0	0	0	0	22153.6297134654	22733.7067505077	17391.5515248561	11085.6133125296	21243.1151002481	33269.7253980213	24804.3126272093	32176.985481141
707.438435105923	45.3838333333333	5839.01106136772	4407.62105706431	5135.15250520422	6771.59471133361	4.87960296533481	3.44793457250509	4.74401022712901	0	0	0	0	0	18769.8368366437	7872.82138240788	17759.7110788913	14872.4223525404	3412.91636217573	24702.4683497787	1502.55656048579	6361.62259052259
785.433953750417	35.1009	8304.88342650327	6422.43900402064	7385.04194731125	9668.90284151264	11.1097644140661	6.6643002719313	7.13280255997634	0	0	0	0	0	9282.1853370717	6265.40435194136	9082.44061981711	13427.9809849478	18487.4328461879	25050.3167834224	14261.7396899822	20073.5248299566
749.448807999648	55.4076	17581.2197584723	12081.7486926564	15510.6090932577	20943.8536105644	31.1639903049898	32.7618444993365	23.0745722012256	22.0130516704846	154.960133628355	157.029428831704	147.026273360373	157.394802334247	27777.1015656487	40806.4347599427	29892.2623545205	14224.5105715588	29759.2809358242	26940.6552780915	28046.3666181319	23262.7724576599
793.440098334126	54.0366666666667	12219.6601421628	11127.0367574092	11077.6000383558	13218.1903557748	787.571417710301	770.75552142971	594.495283910459	612.977187693113	943.577788438971	910.810853821171	952.23914088227	792.94699187029	11052.7156990021	11322.5153952862	16137.3128485027	13572.8812382859	35174.4123756279	16900.3007250941	24185.4859613774	8476.96174551711
791.423410318577	37.6742333333333	46181.0187852878	31176.3083699952	40470.0092772494	54000.6530464376	11083.0339725598	10656.5332200923	10147.5521211951	9843.73139210598	6563.30140299366	6715.0821414663	6204.80183432735	6457.13031551999	62322.4764173076	56991.2643317035	69976.5	67779.1316486689	47462.7834741462	52566.5675268817	62282.877118995	57391.5045846459
793.438485614523	37.2334333333333	337399.467494007	221644.139300087	296904.423970747	397053.897828191	41635.2181319123	41677.8869722484	39966.1906224114	38964.3451944535	18013.1848341405	18696.9330333744	17414.059794409	18175.2260360654	408714.814047364	468438.887409411	469393.478912539	361010.312698359	431953.067873098	456320.743942212	490460.006264553	491497.397519752
1235.61008806111	28.2757666666667	12069.4048658241	9947.22	10954.551764557	13162.5492226004	29751.3085016393	25627.4558093984	25760.1154867331	24594.7001804912	1543.06890061767	1475.37935113466	1484.48939387845	1527.53254919142	0	0	3.75192704996053	0	0	0	0	0
853.496993254634	41.9251	10864.4948843077	7925.61032944261	9415.58520777204	12436.3956350293	0	0	0	0	0	10.8897243692747	2.59554672838918	6.80224582047197	18418.4266702094	6483.8402466302	6077.41450657815	11904.4181239193	15550.9528665521	97865.3883230282	4833.41689307812	7014.19254297323
829.496	15.7259833333333	22643.9228887003	14732.1835282776	20719.7265270761	26591.8632588687	237.346260987657	221.852422430908	234.770934421273	223.569494555647	100.757504332456	62.0643941978931	74.2257817479248	66.5575966678011	26550.4415431242	10917.5194849555	17332.5963281485	22108.550194352	49922.0307320124	63705.4435891315	40820.0987092528	128365.634875115
835.44942360948	43.6254166666667	35214.9124689233	24584.8364362565	29706.6262193511	41303.2406368685	1448.11400882046	1449.64582793994	1358.49023729668	1433.63212374419	350.065472086721	358.87234665753	356.033593720864	362.766666520349	57423.0931716845	59721.5046004763	66639.6848646873	43980.7612442313	34796.9484092615	50851.8664064086	57743.8000878608	60633.3306722061
629.369687341613	43.6178	59997.766219474	38292.0866495188	50642.692328315	71978.024108003	2429.38096042391	2292.22376852692	2246.54520389836	2340.47009508706	648.106482138295	697.507468150031	691.023989724704	677.896100735165	98478.756338236	66657.3749195006	57320.5718163752	71726.7249022761	63069.0012702916	155374.806567299	132178.487636216	73207.4428600679
1007.54614705234	9.6977	7803.66416851114	5546.18	7591.76336552657	8454.95712032908	17270.9309786099	18064.4294255015	17885.2604621453	17029.7036600414	4694.85006951726	3372.29502590255	3445.18478301314	3686.31119655747	1.86974874038904	0	2.25825230051153	31.3484508810312	0	0	0	0
793.438543644243	41.8946333333333	299536.672620895	195761.417730979	258692.607109925	356248.858794925	3037.02918855065	3224.81248064598	2854.86327182808	2872.50261179268	691.68963667896	746.572947874487	690.445829991625	685.644305625933	389640.508869971	258344.495358639	146447.741555488	217794.912495172	471188.666685869	707558.930738775	446587.897140904	97446.0944694921
885.487252438135	23.8983	9754.16318146427	7989.1546680168	8599.85956478507	11322.6940208158	5375.12122100442	5228.25461188515	4893.85534829689	4577.46632622521	28743.2255828213	28959.161297145	29022.3190468821	30287.5190424251	0	12.9761413648198	3.32395660773405	12.387181496933	2.32096053613181	0	0	0
631.385445233674	45.8046166666667	2076216.91072023	1322168.35716567	1798938.62907697	2372590.82928729	344236.021526701	339290.008355338	336632.948350986	340781.266153733	194919.006654835	209431.086518427	198691.327667149	202128.130518175	1803983.11389039	1856602.23113839	1721126.84259236	1444022.77995418	1994797.82454468	2815801.86898139	2218880.9376111	1531254.19737425
1001.49944722938	33.8556333333333	18751.834060451	15098.807970998	17048.6270359703	22033.4445085916	26.4844882365179	24.3436053076195	5.88818954427893	8.61435397586252	0	0	0	0	30999.3955616438	40826.6410785394	50548.5708141275	29394.9378678934	37003.3082737643	19805.6825462352	42971.9691060722	32324.3968044584
649.432382825515	54.7373666666667	55829.1101482858	34792.9801727171	48489.1984153724	65543.9477249203	356.70673182975	359.864644220554	339.593579805198	347.382214235633	175.222171112575	179.327362176557	163.820040913676	159.947415325786	115268.275431469	128182.990875053	147641.767458635	186804.906918259	18875.3223109003	31832.1972465775	16594.9696634893	25598.1553645209
955.493049368836	36.0729166666667	49584.3686636472	38146.2539813788	45373.2174631334	58085.8003170896	774.960420020092	732.087889687027	597.347730868991	580.138378402178	105.074912807358	78.8397165840853	97.9109221263095	73.7364396834491	64468.9306286308	67921.8367574294	90537.5807160968	31074.7266241134	69000.4959809803	80244.647281702	95389.6784611383	98400.8156423069
861.486822036427	5.93716666666667	17971.8472579791	11068.0959249411	16466.6980577331	19726.1802427807	11230.2340297756	11760.414724066	11107.8438657699	11036.3415373248	46362.7134521268	48148.7839609707	47840.8884589798	51178.5122235315	120.306395931634	0	0	0	0	0	0	0
455.352593228744	56.6719	350703.810779237	215614.556992116	305288.737858394	399183.655127588	14130.708504787	13557.9003934719	13959.5136447778	13359.9563402005	3378.13663709409	5042.63794696791	3357.53028815479	3176.73300168328	368033.796323491	395868.372414475	320798.770130146	253599.811311871	334532.64620912	450736.201933675	387644.554532166	143873.821083611
925.482447206426	37.2724833333333	24298.6125406559	18200.3622221745	21499.8630051925	28302.4117363317	378.06310707481	376.683236025282	310.466079676817	258.608814079757	963.274441528298	1003.96094812264	842.629572196152	898.022982333477	28776.6614515958	23542.6428733847	19607.8516502419	13942.3521427905	42289.582868955	98512.0667462056	38582.5474609718	71734.6705182135
631.384416741526	52.2326	8945.67347442448	8377.89678889793	6878.94798251111	10519.3400277204	232.264372072567	185.294036764963	147.189243382441	142.751074860039	419.689014529198	416.632823949159	388.592147545756	373.514395278138	12737.9727607647	11908.3797844577	7950.33672204012	5748.61472839432	9651.55803535781	15874.3541667588	15288.6309467923	2623.05957186553
829.496256645843	20.2291333333333	203670.690701775	132282.476714742	185396.68475506	238172.928524857	4725.61437859214	4816.80847393147	4851.91304428025	4440.01769958627	1182.96570843258	982.634798817064	1150.91047303851	1161.84946153696	194375.777106059	106060.122160514	148750.09590279	283161.930581183	519085.002295698	643081.11615622	374752.258720018	680731.933846066
1033.56208036889	15.109	225129.394004122	136625.517684573	200234.057637383	245313.713945245	44921.5322687378	47624.9545731183	46912.8630533105	44367.9984067344	574768.228776495	609884.252888631	589469.648946856	617666.479482164	194.217641377065	137.89274446284	106.003668823635	491.052493053765	180.730391088211	240.585668806243	35.938851826106	69.4724244224368
785.434065729002	36.0462666666667	17600.4337020605	12929.4158762956	16302.0054666135	20308.3624255132	53.4879729854319	46.0207002018708	45.0344833845944	26.0907609755545	7.33589166695526	13.7836709832499	0	7.66480332136145	15210.1636451277	8926.40952551683	13849.0948931106	18688.9972489265	29069.1279745485	39995.7512671366	24312.748048471	37122.2826438431
1005.53049216576	13.3858666666667	19977.4333663422	12811.8225725349	17763.3233793524	21291.534935163	5421.75057186486	5634.64370809341	5465.0510301126	5456.35181892698	60253.414471791	61169.564110272	59623.9187636933	62730.6827029327	0	0	0	21.2743588618646	14.6996901322356	0	6.84008733723336	0
955.492779646692	37.3905166666667	92623.4369648773	68480.0979820522	83967.9486977205	111086.059027502	2837.30813215438	2841.43526869034	2529.8227230491	2141.05332531606	502.881539482492	408.363700108239	366.306798702629	418.833380232953	92301.600214052	92072.507386463	123759.553137384	58547.0576790164	164587.547667174	203229.711389057	200393.399864426	251300.64880608
809.433728441479	31.9601333333333	32380.3229739253	23491.8859528791	28260.4829669229	38822.4749643202	1901.09915631766	1627.93442389453	1615.00605934344	1488.78122806878	357.832626869517	296.413003512836	282.001672341938	328.779745627351	50523.2860842989	51296.8199739026	50709.8921130674	41476.1587521325	41329.1465333933	58147.101613723	53767.3643624153	146290.095763091
827.480148056821	38.7005666666667	6568.15122902884	5454.89476372379	5893.81656807509	7465.18785815479	399.961271173775	393.473609320519	344.371602718474	288.846	102.876995776198	89.7019152858309	78.9730914989659	80.2717119829174	16795.4977965032	14778.9886101465	16278.0135471701	17564.1935188271	13594.9483756477	3956.68392089452	6937.65653132666	7428.4642801532
631.385581338284	48.9796	7924.48359648598	5110.24838888074	5986.93859630617	8976.9263993432	54.4171745754026	14.5693578038152	11.7178747440809	17.1683232971187	88.5130994580337	94.1329727116957	92.9202684694875	79.5381446760483	11098.5375033388	15764.6367932178	7945.12778282945	4957.1902197792	10426.0244579245	22374.7817427904	20230.6462298535	1612.28393332389
1025.55690224257	12.2177166666667	9157.66597397925	6140.44188051621	8639.37287773975	10000.0465020948	16140.2652519053	16362.8069235381	16512.9966956729	15932.4074622764	8390.92894904821	8147.19752186378	8336.06692931499	8762.16503752587	2.7447725429335	0	0	216.058560873035	0	0	0	0
991.551255167952	10.8963	1124443.81597202	682687.52878503	1021826.8244546	1244852.23491288	390324.99459912	398032.419887279	395771.727096416	373623.027067905	1880592.50701234	2007562.74297866	1918451.39961796	1968066.40947837	4191.20857873485	4845.07644696321	4915.7063246526	4128.98498130415	1638.64573415829	1178.00787999757	536.373235599179	148.611938115217
677.391202991971	44.7250166666667	15331.9346394239	13794.3562886037	15064.5	16595.0423590617	415.162893929017	441.650238645562	409.023626833137	391.892855114415	58.7137955620426	63.8949895580865	71.8553083285171	64.6997243664052	20540.9522778274	14266.9358207642	10143.416122107	9959.5048912273	25043.2639628434	43778.4173773469	35936.6213018374	12271.7590821166
1001.49964984564	33.6642833333333	20540.4255030328	16233.5827138562	18512.2805781911	24031.8868605861	39.9688048040761	53.7418227977438	14.6550609151517	21.7640521716783	0	0	0	0	33724.756329806	43508.2572502438	51766.7881498517	29841.4213156888	41995.4009175154	22044.899593249	49331.7075699405	35901.5445165917
1001.49983841759	32.8712333333333	5987.97602691346	6007.82315767191	5267.70230659777	6544.24154037553	25.4605297403698	15.8310375579195	20.5889186754619	16.6591474492194	0	0	0	0	10070.3687292525	14871.2684748781	17426.5919155691	7664.22224863357	14161.2155629945	7213.28764287821	21008.4765401083	16745.5544163499
939.462480352705	17.2730333333333	11223.9861948346	8145.35422768941	10158.9003240257	11739.2193122064	17583.3313679914	17363.8958134845	17109.0711950268	17227.4203350168	15180.5320057243	14753.235040637	14189.0673402084	15024.4962461283	186.903300208847	50.6186586795392	6.19341733104808	103.806325844013	135.752167872639	671.33035739284	106.836888190987	66.4180783185855
1001.49965403029	33.3310666666667	6146.24878957624	6151.40031829164	5689.74514830393	6922.99146233735	56.1411486479889	32.2993124984323	30.8320571781011	24.2819284001844	5.15597101079886	0	0	8.16123623583564	10750.6967894002	16303.618693442	19704.2736723737	7862.03623348877	13668.7675104902	6994.73997174705	20444.8338800616	19379.3342511367
827.480721376376	32.7988833333333	144413.121019597	98474.7357989704	126350.067923423	172669.433476838	2554.91213582777	2405.95193446109	2379.65343276216	2162.7433268805	270.224199446815	239.222812533364	220.796355406307	207.418769555599	318236	254350.651090047	306836.071643253	336842.851418125	99401.7150395818	79329.0866278723	86577.5161414616	602987.346304438
807.418252812673	30.6653666666667	58236.7166994365	41721.1200498961	50577.2800799543	69397.6745264994	12751.1117437034	11911.2312422511	11011.182648331	11572.938445044	3799.5159050358	4112.57455164291	3739.45805002465	3663.61285313157	92145.9163863301	99473.5075752551	92291.003483447	87117.6466645361	70133.5944541535	71489.3734157273	78279.7899936093	169530.473444995
763.428037012855	43.8482	143362.064821021	91561.2844958145	120780.980707642	171258.041598307	5905.02071043786	6092.30398703285	5711.65526860212	5856.42810725013	4597.70731411376	4816.83150830981	4715.1936492472	4657.47438428013	134232.485755811	98348.4363749129	42867.4817001434	50211.7041375272	211691.839593655	449915.480254106	319490.765285958	72548.8330735516
961.540423708317	39.8687166666667	11726.150563402	9266.23326693841	10081.8848229663	13561.0625609041	19.2724813776228	16.2500572459803	6.99947841241475	8.27421996501882	0	0	0	0	34596.6844772965	35583.6184498806	29078.1223574215	55512.1849718631	7783.79718276011	1225.82342798011	2012.11401104879	1988.12128810033
1015.47859878978	16.0049166666667	62675.5196184039	39834.4852233703	56765.1755500286	70371.9748441429	80368.9197659311	81772.3070019548	81082.9994786271	78345.0374268335	54634.5718295628	56470.7072135863	54165.5421933973	55602.8247691589	10820.3381538305	12579.6848585969	9579.85	13949.2441984702	4478.29900386251	3482.34667363094	4429.08066277933	8047.87549895189
925.482802574506	38.9729	28775.8329028522	22063.4686719005	25536.2023593141	33790.6388739405	125.151097295601	74.3208407831832	51.7165372400807	43.4572428084454	2.99541963943002	0	3.74194612048774	0	40777.3664513852	33804.2954269673	38497.277003835	16661.0206479238	53725.4305004001	91892.6274333253	49353.8862961583	71195.0579601976
941.477613712453	16.4495333333333	9365.97748769846	8483.08165880424	9833.38708371895	8480.91008752516	7963.70640984848	7969.65958920879	8011.17236130992	7660.26461391305	36866.4596077776	38699.1226252237	36040.8221486347	38110.3190869639	64.3149247271277	6.63342	0	76.8906794386244	0	0	0	0
807.418234787134	30.9414666666667	32666.1579645652	25569.1145706219	28716.8769235643	38643.781610606	2535.45658686341	2258.16813744827	2057.78075233358	2042.9529472349	267.299422163655	296.460300115141	281.91523586314	296.669310557772	59559.173329349	60752.1339890198	65961.1183990675	66166.2503416282	47169.2900397035	44636.0029574505	52181.0579322757	149758.289125869
829.495215287873	35.0275833333333	50978.4545120525	34325.3046058013	44977.7236795079	60388.4463395204	96.5183054656792	97.5723135028931	99.5161048288638	52.9779098907611	1.0162811341599	39.9063539859603	3.79450494134806	0	118592.952303527	135448.726787168	151358.959844752	124329.427260336	25851.2655865946	23990.1028074961	23580.1608030324	82647.884080133
829.496325990467	42.7904833333333	1172257.32966359	762483.292341304	1014723.96231665	1379718.63904595	20402.4813965997	20581.6302111625	20032.9258079466	19163.9239158411	1905.16149435938	1947.85134232721	1897.31680574755	1905.32982985667	1680307.41912535	1939858.85677257	1.97519e+06	2056548.40408308	494871.942951083	373447.968078803	403754.669432451	930457.407504073
845.491460598677	31.4127166666667	5528.19724580978	4387.13349354754	4957.53858356207	6520.59778352313	19.7816942111709	12.3760812711626	5.27044468703154	10.4606697243814	0	0	0	0	21762.0532048114	22730.2101235956	18941.2897707471	24871.1130483917	1691.71459906015	630.142750362224	1114.3196833261	4980.94340932283
1123.59379795852	9.7472	8954.68708275744	6300.7228324911	8498.10705550165	8900.50711239703	334.220441326889	344.52808328096	336.027179873251	302.176949902758	37704.9319631527	37195.6327367048	37746.9193351842	39673.0168779904	2.73967036332604	0	0	0	0	0	0	0
663.411959976994	47.4668666666667	1079127.41717688	657641.399440886	918140	1241568.58138192	139599.367874497	142750.498063328	140128.772088044	133945.88491371	26975.3919792447	28300.742474352	27322.0782595101	28668.4006940674	1230023.37489725	1188188.50915324	1164309.12182287	1356382.87858383	1214215.00948832	1636797.4432764	1404812.84164333	1977317.87149222
955.493414320351	21.8076166666667	398588.934563097	263684.186731596	363905.145572343	458487.721969858	328056.584643476	332824.441711705	330382.810765365	304884.572344922	437643.31492694	450216.341084676	438300.824297613	439137.234337336	131941.899538755	139531.303708984	170230.556177833	165496.501991408	96676.2820212934	102157.915249838	154376.383303657	151302.869299813
1163.55315659883	17.5100833333333	16984.8259505473	11809.2639585183	15273.1835961775	18133.5751045046	3802.44901262725	3777.07326470949	3904.1854321116	3774.06180078911	1016.72208567991	972.196122500124	1026.03549499224	987.545646498924	22998.4471169588	26237.9815153759	34253.6231476486	27219.241899126	22595.7050530392	14571.2574959679	31155.9869743189	27068.8619265964
829.496258407265	33.4310333333333	16140.7279098224	11562.4049920709	14053.6668940982	19465.2674019039	49.4549331605694	63.7648253006572	34.1031915162538	27.8100789986889	0	0	0	0	43542.4099364126	50685.2335505474	56012.6055538095	54955.4885515102	5656.16591780788	4013.17531097102	5153.09745611668	17416.712615275
1001.49905993063	35.0932833333333	14371.9414380965	13063.9915342529	13551.5639229036	15662.7014006351	2763.00308013353	2622.86859604255	2529.97218673384	2388.01026091278	690.124251680121	634.547088196726	601.637097816689	618.910125199688	18723.8014214638	21813.0995264245	25282.7033953555	8279.39838372692	21466.8931404664	18194.7338432488	33171.404051039	20184.2710433025
1285.64743404508	17.9699166666667	60753.4663410972	41912.033518127	55842.5162588847	64272.5271683563	3153.57389657469	3050.78927761024	3153.01500838665	2973.4400988655	203247.560320412	205647.633557473	198798.082184616	205825.327448902	0	0	0	151.094701342541	0	0	25.2604	0
987.483411180245	13.5429	5528.26930287469	4354.09560957701	5410.63122247232	5855.75005803059	8697.34579431664	8594.70510748395	8608.23803625817	8667.16343811721	10114.8615740774	9805.42832514482	9773.84106394703	10066.2008523006	84.9111087027597	139.949026832401	32.5999041862451	18.553010503582	0	0	2.8056685425325	13.7815341997884
1163.55299157346	17.6291	20465.7759335342	14406.0532910729	18580.0645236183	21869.5013899515	4708.47953422837	4524.13773493752	4635.32488537382	4285.76156190051	1264.18979576862	1028.55659431374	1063.47560761598	1143.2149452544	28211.9382810937	28790.2168238731	38670.8650337279	34940.7104918919	26369.7033788666	17871.9357402302	39098.4792246847	32036.9524121406
829.496464396165	42.1165	1628420.7825157	1053923.95621256	1418446.43906526	1927134.1034276	50700.8735565271	51116.3999272032	49472.8807326613	47707.6137305821	4346.9060514776	4246.14430286297	4150.40706473221	4342.15680441319	2275741.83499363	2591913.73619914	2660426.12250067	2741327.20327165	675272.992239779	567768.570833375	594435.548098151	1285803.3978052
1007.5457142057	9.27595	125705.161068596	75331.0347777534	111601.799589552	139649.193137034	140395.102675247	143138.528398428	143711.330992984	134369.345092888	169187.735846512	175344.322298624	171845.826299044	177098.864512953	171.399314653034	60.3448302513006	566.303967677574	163.04722645953	0	0	0	0
829.49628144753	35.7939833333333	9361.35957335803	7190.5450870294	8370.58751682559	11315.299645784	52.141	57.4064720750067	33.5530685005675	31.4838753961356	0	0	0	0	28343.8201447632	32672.3161401464	37471.3795541318	30585.3581125348	3924.20697728178	2740.67337231974	3352.40989841624	17883.6060259348
989.535580224683	16.4000333333333	9561.13835988703	6801.03550455619	8941.83152260143	10165.0029359208	5669.98708372889	5624.76688100043	5732.09883557718	5701.02893966081	26476.2472380509	26358.0787959829	25187.8137561631	25699.3648802759	231	12.736322827506	126.753733900811	373.222084902377	175.103651787732	663.847772103645	197.414567440434	240.61536731531
827.445199854646	52.4515166666667	9775.11517016232	6446.4108737004	8281.19602599043	10727.7266190353	52.5646549631019	65.4883310727472	50.6929713760953	36.4187941745212	0	0	0	0	17548.6081885606	16960.2171830163	21044.3320871878	23218.3744845844	3062.60930256632	5588.27890988614	3642.01640288877	9823.0288940063
827.478839800046	34.6829	4647.67933408371	3934.15543394072	4438.53957423489	5075.38739622511	594.096176559161	570.78380801678	536.350012563493	426.789157108309	82.9625489145898	34.5411261319702	43.7273513485551	55.7310028521857	5998.91	6047.33643790872	9753.20367433694	10476.2115858397	8628.01771024734	14727.7699054023	7643.39448392162	13370.0968190232
455.35255176545	47.4630666666667	118936.222580144	75276.7706862539	101345.351888285	137461.242709962	12951.5034548416	13557.8708831038	13117.1362925082	13233.4959258049	1489.14508614951	1491.14188749829	1447.24209186437	1493.37177072356	143116.526276155	134368.982984541	136243.600426655	162720.684956942	137525.169687861	193861.475581173	170370.310401753	243540.910173358
793.43962814807	54.3470333333333	21290.6947065437	15806.3011864876	19325.5782074394	25292.3017445266	815.482636826503	797.477813962365	747.235023106299	779.735984799178	3318.12343896197	3235.49248788665	3207.01490934448	3017.25567922417	12941.4750921394	14167.6654407867	17228.5571908209	14462.4930354407	46512.0615179365	33243.4703593487	33545.0941596496	19011.0253153198
853.497083104456	42.9209166666667	16431.6582251207	11945.8068663227	14277.6194346026	18686.4521493896	93.1931943918004	97.9226286139562	84.3400014688538	98.7227189236758	683.595969951286	685.463644327574	690.351062272953	645.54274478277	25572.6451951256	7599.01965475838	6626.59511655077	11155.6631777973	25513.0720955847	165558.990972658	9222.07515912731	11059.7144099333
1195.61463725203	11.5322	42899.0837798063	27615.2137376478	39087.227393047	45907.042938731	170.624131663436	226.495502457552	163.768802759473	155.259359827064	151950.403063831	153222.296145205	152215.208074537	157922.167546873	0	0	0	0	0	0	0	0
827.480400636673	40.6265166666667	5177.38191286823	4223.7576819135	4421.16569940514	6025.34511923659	87.9617988506562	72.3830211906171	61.8331420909015	41.8419021168412	5.44092207829999	0	0	0	11537.6588820279	13928.1	14349.3756618446	18821.3933324967	5252.49171257464	3804.08231853618	4057.70667659909	9597.40246971383
853.460680425052	33.2283	22600.4172975455	15636.5015231853	19192.0109849707	27203.5573103347	21431.3313752465	20413.6463805511	19123.9676683278	19452.4323789951	20875.3645790564	21033.9091502073	19983.0443160626	20837.4810981309	5310.53552495221	6271.64082977227	8986.3824964058	10571.5792319935	8736.10601707608	8872.05811946696	12154.8824120052	9974.99858091447
503.176589830011	5.66108333333333	18080.2581251313	9995.41574988673	15606.3132205787	20276.2037523853	14873.8342236372	14934.2287470489	15161.5765062131	14989.8301863134	25830.9738737289	27897.9768203514	27709.9039041874	29552.874890622	1916.13882128466	1174.94490779847	1648.4499861177	2528.92660209985	3992.90158855763	219.660397603062	761.928447064853	513.371872997712
1087.53658756758	21.1145333333333	727545.534975794	471097.338138128	671917.832136381	833120.377484299	724014.111916802	744177.541357775	759415.24871202	709657.022894207	662236.213609937	693081.457013187	672469.600244935	678570.97817537	208088.432852701	315385.139178748	110998.723728187	86114.8800354391	117362.693081582	255724.050586972	137281.972074878	60324.0191749714
777.443565737367	43.1122833333333	24948.7860206243	17976.2118352543	21924.2063848023	30205.0339117746	533.982507614104	540.869255686153	472.318686460656	509.617529784455	685.529559168193	762.362062764077	724.025962768559	691.905743959745	26163.5556618735	16417.9688064626	4487.68675057256	3764.41753968421	45078.4690217776	130619.788834981	83848.2301933156	9827.42517049123
1007.54676384448	15.4118166666667	6457.74592944058	4608.96740718662	5939.51785373893	6794.42908854816	8632.94507172198	8530.97424884203	8730.54367251425	8575.80907840599	11365.5086110678	11016.8643326014	10948.8426795449	11586.3719273042	51.2852926862739	21.8810837841659	16.5351065255428	213.957480963652	0	0	0	91.8598279770108
657.386280704892	20.9803	13175.6506770137	9340.5619420824	12366.4423838773	14974.2323316395	118.424866223144	112.573668164028	104.689076795478	98.7393470562209	0	0	0	0	21433.2753694703	16703.9767707846	20433.8728729254	23475.8707114175	22517.5216424061	16813.2961537402	14995.9475694719	21674.0174421798
645.365056829791	36.1500333333333	24939.7731886428	19509.4536377842	23564.7933043661	29670.0692031794	2772.64308085367	2602.49769799321	2345.07194576488	2310.26352303328	172.06368145555	182.114873810312	172.40246176391	139.229164519333	52114.4284600989	38662.2435023405	32933.0830829579	32983.8204121139	22827.9619577088	52709.3642591434	38832.1375794598	86008.9335548297
853.49660054033	52.4401	87160.9453458829	54907.6623144182	73988.7277042546	102675.233372838	909.253056818005	1115.77289622282	966.199880821177	880.835251695076	13.106264304027	14.5308466236107	5.75185180790164	6.07619725584726	176259.108398841	161582.144798229	219929.178701608	259253.155671273	32038.3227019764	53920.7030634957	37766.040980359	94552.1880622238
955.49316937792	35.595	52256.2262403254	36575.5501810915	45771.3029101952	63190.7831117201	513.079094522482	543.500042483824	431.413868063176	356.373704805497	3.07772716789649	2.22536082681664	0	4.52573003943202	70872.7322722425	75902.484760264	94143.7652928943	39476.1876431987	86812.4804602654	93655.393828902	126105.524374908	173065.131176622
971.488044914034	14.7263333333333	34729.4	26788.8436632136	34474.9335156957	33523.0361400262	29184.1043529991	29635.0198242071	29856.4463352165	28688.3327141147	104877.848477985	110095.392002868	102688.058336626	108715.907545912	414.918268555714	512.816718621181	121.725773122231	250.322644288368	20.5013298488069	0	12.1228878622307	0
1169.59976900914	13.1173833333333	11931.5529348883	8280.96749702159	11424.0023601063	13126.7290589562	26006.1727327204	26098.027774232	27081.7478706541	25522.4483690358	4278.16566698151	4072.24170272486	4355.87578715258	4511.58995703647	136.852713240465	46.2997859780365	35.1552594832095	176.927169233756	0	0	0	0
809.433977917293	16.7522833333333	6820.88574498499	5700.56199405771	6872.49655615383	5982.10261106671	9117.38898450175	9024.20980004069	9061.68866413582	8903.49661762516	17423.7833956495	18392.8827170301	17398.322695794	18052.2955534034	250.435283175846	191.08048238138	11.5306099481205	59.808677549111	0	10.7455784661566	0	101.955074498055
1123.59424146691	26.8705666666667	13645.6357649589	10560.5378934746	12093.6360659898	15223.4048036383	30015.3934470986	29560.481492407	28176.4656300709	26900.1219133928	6691.27534939333	6663.54550455476	7190.68893347718	7056.18836481506	11.6963964522895	17.7915174509072	86.2859355270546	1190.14221285892	0	0	0	0
793.437608620578	44.924	5157.87492099628	5140.34277463852	4772.57579660534	5652.90728234471	156.413754002603	108.656227816337	67.336818640149	66.7391261528197	0	0	0	1.91523693352042	9415.52722951798	9696.40291919633	9787.1030035513	5701.25630937643	7913.53398996339	7787.77911736506	9242.10525775779	5963.01110237296
839.444749588796	37.9846	7179.6789990913	6722.20960140139	6988.30985031605	7544.14515644107	351.544373214188	355.000329539499	358.765502872315	286.391019285283	7.99392650815614	3.1705124813878	7.31622888491221	6.93203322497149	11178.6176745747	13323.6146160039	13439.8795187332	8028.43681500468	12088.2301246944	13974.6761684511	14450.9366415071	14858.5371164079
649.432237949768	54.4079666666667	61668.5737812687	37732.4056827677	53735.5189583617	71822.6797902097	237.752797783759	218.815167190586	229.976281744555	218.242519652614	0	0	0	0	120165.61549222	143370.361681136	148810.981438708	216588.665228474	19038.8005454438	32696.7659228659	16814.457269511	23568.8162389765
1117.54732177886	19.7274166666667	19926.0257683789	16666.4399242014	19610.4984711115	21190.9196069619	6189.64832882361	6486.32343044071	6517.85151794423	5686.17575740756	1308.53586431083	1145.96370689299	1294.69190902419	1193.33401262141	23222.6489740463	26538.2341270307	32268.5648834775	20345.1083836178	28114.261803644	30171.263556169	47549.3328561088	42566.8067713052
811.48594435851	49.3737833333333	1406286.37404796	890940.52106468	1194795.03897121	1631061.33428221	48687.2574954303	50352.5182246729	47898.166841737	46791.9346432922	1308.10113799546	1235.85197403942	1184.08627505619	1268.8394779595	1789055.31341938	2075777.09403397	2146518.38412227	2085346.31785414	643447.33944156	592048.99304095	599309.367495362	1251062.02462248
925.48248166025	36.8659	44117.2995665398	33141.5642590866	39768.0349951934	51645.7750354274	374.092051177121	405.755940385531	292.432741343634	241.018332865305	2.91344342961806	0	0	0	95535.3571337851	156645.755449139	137374.056791344	34715.6716819913	37004.4058194681	63531.9194906793	62873.9946556983	35839.8905188833
1001.49956109781	35.6064333333333	14066.0315335018	12363.5487213646	13287.8740423151	15714.0913762468	210.180778622137	201.01782297711	184.938375952434	149.155802117915	0	0	0	0	24865.8876596407	27708.6719934892	30742.3603560616	12754.0154557366	27279.411764954	22498.0696150129	35399.2943525107	29691.1569315074
815.480436552821	15.4042	20661.2701532472	13420.4939975159	18694.4197723777	23303.5130937586	47.8940715701275	22.9444371692538	22.0456786883005	40.7474882801942	85.336383328845	113.715264112203	75.3628800405357	103.724715361946	76044.5635765436	58323.5774391027	78775.811805172	56015.6424080736	2700.71003527139	382.751601094152	739.511185200971	11197.1709537109
925.482517081618	37.7237333333333	165430.786314785	112605.372563675	145098.439087532	192829.057953269	41960.480140253	41970.5162936517	40614.7992923876	38461.1449503558	13236.8260773888	13514.7497882906	12613.6317323962	13312.5882107554	229021.129476614	429891.517310711	140303.933905674	101327.700103765	167218.362282901	298742.773411327	213632.745302052	75706.8849390604
1315.65695521833	18.9239166666667	10169.1724893834	8477.56400232575	9774.0321058195	10532.4769228668	32003.7283098464	32917.7187388828	33426.3149688124	31826.8307832402	844.294199063253	612.90268320375	769.483309858481	633.606101308208	0	0	11.3750306246239	917.042244743006	0	0	0	0
571.289002760048	49.2367	68935.4188327453	41115.6378949192	57903.7773118969	80175.765274677	18553.5309808136	18974.5841572827	18278.2866040962	19363.1394688241	29342.7244633644	31268.9243002187	29204.257197364	30541.6399230228	66218.6122195523	63727.7233554329	89537.3126045207	64215.7511295302	84344.3094325354	46406.0264607167	95425.157944762	150750.194578469
835.449867723362	36.7507666666667	19379.0863986484	13934.4721578682	17293.0046710277	22861.8468510989	4791.04344417904	4823.8241360694	4458.16151938653	4171.75211813267	1531.15892647319	1478.12775474825	1389.42676951701	1401.58757764655	17756.576797546	12381.4568844446	13879.1839638614	17437.6859274814	30074.1149084144	61095.4611849115	39181.1	88143.4594605434
827.480837628235	31.7649833333333	101710.77141871	70335.1025252818	89655.8008799189	123709.744889748	4722.08371540877	4223.90702787108	4289.10566222496	4005.83881976996	125.866171511567	83.1950270276411	58.4095238950258	73.8278792180895	233076.138582046	200124.397533776	227943.293121677	264569.620694169	65010.7759188398	49105.3407139263	57615.7058391383	394820.711532597
569.384529833177	28.0729833333333	29556.9245678909	36919.597420634	30859.8657704918	24382.9208529079	24226.3934239906	21332.0481852598	19988.3050625291	17710.005005785	36648.0139923957	34449.2680248539	32558.5787232112	29998.7121673621	5873.30646221755	4352.32933906241	3185.24069192375	4470.9211780653	8298.8700788177	18335.420039581	8942.89013879472	4154.46422326844
969.474404858683	35.556	5411.11135734355	5126.67518763377	5070.97907773356	6185.85665514513	137.708997839713	178.120209209009	123.298707430364	96.5722674289685	0	0	0	0	12665.0145728122	11399.2674225563	9693.29354216973	4487.28586260137	10860.0075854375	14948.8175307129	20266.334177781	20499.3413206519
853.496930093562	52.8152	86572.3782939951	54985.8271188784	73677.3686601871	100627.410110202	1594.02482541592	1869.52380160555	1638.0374100138	1548.75366951983	16.7659866172566	5.72235641180637	16.1656936073326	8.59519816484169	170364.65790483	151350.672287451	209820.949026299	236203.485961196	35432.1071940517	62031.4900187527	43915.7	108602.204093808
925.482466955725	38.6129333333333	30476.5834151934	22410.4663103201	26866.437211435	35500.6416141643	723.660708519734	742.384684304018	659.002686283157	586.579670784408	13.6713608044293	8.10637120584065	0	7.78917206264408	53470.4911233574	69889.1041845758	68746.6948495958	41744.0132491358	36013.0144923815	62567.7494966475	36826.0569562496	60905.3827903216
647.380745326923	38.3025666666667	11432.9835615092	8433.99542141306	10171.0230442762	13248.3239117558	220.251704112294	183.494224562001	170.806350116207	165.111195874509	0	0	0	0	21321.260770211	13658.1762045904	13098.9161093155	12533.7085545428	11048.4435836935	35904.9867365039	21044.3147610906	57357.1305102737
845.491663270052	13.5962666666667	9590.93123625838	6799.56959173318	9076.44608538042	10539.1760166909	1.95252466121662	3.80582038054646	0	0	168.480155039697	160.036492637907	151.374257372797	155.21413375058	24049.0335633763	14581.8044776757	19036.9294042165	18166.2299464642	5584.37104047695	2498.99790838154	4005.82095432268	82691.1443143797
827.445168190223	52.8228166666667	9922.36017073211	6574.87938956539	8560.33334320345	10924.7144443111	140.496549520266	163.743490247339	144.90476978501	123.422366392842	0	0	0	0	15739.9374893969	15038.1553935905	18488.537983778	19230.2428442059	3624.88235984558	6722.47067103461	4392.12013786916	11217.3709876357
763.428185326971	45.6095	6895.30457998485	5367.40025110996	5866.45270242366	7902.50943518211	139.373859025279	146.001226782308	110.469580018413	130.074965377607	0	0	0	0	9187.83662292141	6745.35312154097	3648.24394575398	3876.45515563378	16334.8936822899	38725.7745071399	21992.7729835411	4975.46305317706
827.479788051235	35.9434	9891.21941827575	7741.27077963628	9196.80722275119	11679.8429063121	287.587080922248	260.993327214995	213.86858101617	198.638793217336	3.82720965931247	0	0	0	15890.596432794	10716.6434679489	11254.6996206202	17206.2078378267	20641.8048654912	27483.8777815667	18213.4275505355	30055.5530579173
1015.51477048676	33.2206333333333	102359.775430508	65898.4588604457	86654.844831062	124033.050661604	90261.851798135	85958.3679071594	80664.887285315	77571.5564509587	89812.8193080322	91652.9615195017	88550.1444140497	93611.5929959768	28884.0253442923	33158.5541708921	44550.7324530111	51003.0875112897	46462.4655998351	47739.5213456923	58912.1563387509	55819.5817102976
1117.54762887845	16.6332666666667	7340.70633250104	5937.10475289323	6893.39239894291	7768.88338950425	2036.91938036859	1989.52129502614	1961.22141712835	1968.81530325092	297.472315903776	190.51769583844	153.985203883272	177.378911263537	10298.4542779124	11367.8765531118	13833.2468500248	9978.42809326861	11285.079016471	9598.10381487148	19878.8197200398	15188.7559932136
897.484801729074	42.7828833333333	13967.2243952479	10578.9873535835	12495.8162752429	15420.3910283746	190.401092758288	188.295411757248	188.508515880604	159.447221757118	0	0	0	0	12414.0654640765	15685.3468801488	14777.8415079901	13482.7993275417	6735.97185486459	4981.08476493179	5263.26584537961	10750.1894126826
1033.56199685698	34.5183	17208.2739302994	12445.2177759613	15100.132992457	18958.8307212273	15132.5328025095	14627.9390208205	14391.6590266463	13180.8929006646	32207.1490861503	33761.1	31527.8619202556	34034.6713250989	885.918780411422	937.158329885687	967.704779105399	7636.59740169257	28.1153274931903	194.176569971356	241.908125201568	155.449687745787
765.479977516324	48.7311833333333	63486.6716949561	50165.5352783024	53235.2103214108	76100.8686269935	432.074149302097	494.025461887345	407.691873055491	509.676935644071	0	0	0	0	107550.750523683	129727.028019067	130697.441859107	138660.275394507	22839.0920619671	18102.7360490188	21566.8789340095	47293.1177361346
991.551312260244	30.2141	706245.413937498	475469.693374534	602295.383680476	829988.228377726	519605.052157452	483469.433193278	484482.123211803	462034.528497001	964015.145097385	1030609.07952272	982504.163462201	1004792.83311032	47241.5420448994	51676.6049962751	43144.4305904918	279745.994092839	3736.05693801523	4939.68352454041	9360.63331949767	3950.69625565167
667.443177575777	50.7473666666667	64998.8799385926	40447.544859397	56151.6402612705	76729.0029124611	837.580678958601	840.57930447807	848.824315769906	798.602179358308	3.14336498344558	0	2.8922920442999	3.37655661780533	124773.017928628	156494.25364411	156223.780059085	242705.130785841	21335.1569771422	31264.5861105776	17357.8964165604	24912.1346534125
809.434193599469	18.8163333333333	9440.93880131456	6920.64635060459	8582.61179444818	10851.4077147311	1405.5411851868	1490.42514956409	1465.93258947455	1412.28179308869	232.229656333143	192.96944600253	213.40637627258	190.379	27234.1423220638	27655.9016495603	33704.999280145	22392.5833667337	2802.3303396475	3867.1836523592	5351.22157254169	7186.33980520333
943.529408757319	46.3558333333333	21352.0882920765	15119.7492449267	18257.3098597932	24756.7275908065	279.665952100867	293.612953902084	241.206170836357	242.136801275957	0	0	0	0	53624.8558688953	57547.9685817783	52127.3933512121	90751.654138929	16107.7292220776	2398.22693050277	4520.7772542667	3959.46927792918
793.438946650035	27.9006666666667	11759.2998504963	9765.38447865293	10371.1970925289	13180.5364965132	3355.02634390069	3289.55782344074	3326.7027915506	2965.94328398722	7654.79850509381	7918.92181367044	7940.80836562427	7711.18931659965	15746.8532375814	14162.2951629317	12186.0460383456	12612.7092750424	15229.2906560826	23207.5200924227	22984.2974181619	27288.1386062151
925.481545605287	35.9167833333333	5074.94214409104	5080.56050497761	4834.00151340925	5938.10406127484	296.35618770122	301.334335381208	255.972696261434	217.930539245954	0	0	0	0	14377.6890334001	23706.4138560564	12748.8452154484	10174.5461537701	5788.46852974368	10551.5932499661	7224.62598842764	6018.64570595831
1151.58952624911	19.8502333333333	13163.6016706364	9261.45974864277	12294.9419380201	13287.1690174267	25320.4267815447	26200.3721978997	27376.4989134219	24132.0725308388	8253.44967552942	7734.75521677285	8043.06008077447	8267.50907141204	250.003778056689	139.550218067425	266.021432400321	1501.35557218484	0	0	0.160247710054151	0
845.49068840568	30.4017	11184.2184584771	8939.12479552746	9806.33631509177	12829.9306025272	379.428379861873	339.496649316909	303.946540490281	280.15954514746	0	0	0	0	42351.6434946287	43056.9669454876	37931.8531686964	45928.0834036365	4855.12341411365	7949.7229910386	2901.91786365808	12068.7321633156
1153.60164776402	8.40673333333333	17289.1244308098	11678.1298181295	16363.7800535686	19491.9932244125	7260.18900605304	7229.96908822467	6931.18420376476	6888.57322825189	52138.4160735386	53224.8331475955	52898.8170630435	55609.0706556462	489.363530247677	292.395921696162	245.926	750.654577121601	0	0	0	0
1117.54716638353	17.0931	183453.959675134	124192.543977985	172272.977641578	205069.18203128	104843.835761005	106064.792516848	106381.23803138	103493.191340437	44105.8910702355	42750.5578630183	42114.1406378916	43049.871255504	156384.801851676	156576.785207376	210773.788710649	174816.568042254	168465.675151539	225922.476549501	227719.218075037	279021.985615049
863.501532947324	7.61465	12114.9749283602	8110.73340512256	11546.9849133819	14224.645290944	1756.48830847006	1760.84328945242	1733.10761188166	1776.97880688679	471.273055167754	440.208260808012	458.823165131006	499.915575505603	28541.2094634304	23311.5011139381	27233.8227243648	32066.2314845783	4626.67781074468	1986.80114197223	3526.08341690401	39742.0073178096
1255.63682176712	24.2896	17802.889212468	16499.1092649064	16086.9272486097	19175.5164393744	45766.4020422159	44546.190310818	41141.3479912759	40047.7245442318	235.371314873026	133.593849772213	133.041227167629	160.561285069126	0	0	13.3775548363648	1886.05859240007	0	0	0	0
943.529433376382	47.0498833333333	20628.4879513369	14498.3356846197	17739.6979825094	23785.1427033103	463.364319124984	467.679201084796	402.150525533808	403.250874995964	0	0	0	0	50605.6329960204	54418.4366769691	51306.2105467542	81381.8221620004	16307.4933050098	2771.56709850459	5386.43708339569	4898.66824184445
977.53527901034	9.78908333333333	215435.401325812	127469.689794756	193797.038338625	243068.975165428	331114.507495041	341264.439666533	341926.346889242	322985.757067283	85796.1418615109	85530.1620347342	84858.8384894398	88582.4887537453	2767.92551961631	1851.73062043807	4123.24266719659	3227.74447820105	16.0591298471747	0	0	0
785.433950296111	48.7035666666667	66425.7720216739	42562.3193708962	56373.1090179175	73201.0687007778	3282.06377693284	3480.38024561775	3151.37408515148	3113.41610106669	13.0708101266811	7.44483047789652	5.74374559429792	5.47675763779304	50262.9986561363	59698.5688558407	55066.5173174723	49254.7475060831	36872.6638929172	38573.4228782359	33944.037691627	55694.0511293008
971.488489071312	12.6042333333333	13513.9167807182	9739.56485776801	12760.1659750079	15181.637578646	19755.4465463812	20371.9898070181	20289.3216691255	20369.2004188571	12459.767074649	12227.5681575244	12206.7331783248	12327.2404187084	4311.21332276073	4480.76070257867	5693.72351551895	5595.75009048449	410.227389491456	502.652	571.59633985138	564.592688616653
311.221910206842	41.8061	7105.65699017491	4223.43978389781	6141.80791991214	7997.32510801473	4579.03759506797	4917.01952368279	4945.94082307852	5059.55968419145	17708.072955994	19047.3	17896.1057942741	18883.2074875767	305.799279000741	394.292972089689	106.498482656995	427.335896253704	362.124760181696	0	16.9063874800423	0
897.484532306141	42.0745666666667	17598.3	12900.7202282446	15950.3475452204	20216.3958123471	650.147818629301	711.455877983625	602.423787421659	573.139591570615	0	0	0	0	14875.9868149399	18451.3206929355	16685.0072904486	15591.3887511027	9061.96276033298	8952.3620210689	8249.0811711648	13988.674373239
1033.5616641124	32.5151666666667	14140.6638443727	11015.0649499362	12090.940612519	15490.655425226	15048.5572321536	13788.0286601808	14006.8692706473	13018.8	26335.970098632	26352.6015151118	24980.0853330522	26108.9328779664	1351.8978946952	719.324600023763	556.420899424376	4515.7	2.85674919873505	4.35005522878617	2.14814806621804	8.57870484876029
785.434124290325	49.3890166666667	57843.4330331253	37282.9825128503	49308.2844006794	64705.6313744238	4400.71008586287	4540.31737295637	4211.5224944372	3969.29293281953	10.4837082708638	6.64817478082764	26.2693996625049	21.0644473172868	43236.5263364932	52388.977067612	47854.1388322605	42511.2320059922	33808.8812361575	37259.1020687662	31496.436060548	51186.6195799227
965.499655433999	30.2293333333333	24878.9943193813	18658.5401117023	21575.2469774738	28001.9083544855	15889.7903628052	14833.1078154762	14886.3664840136	14227.1804186869	30040.105254449	32990.4669719117	31235.3131684219	30911.5425534378	1328.31969523547	1637.48735764912	1201.20358292535	9730.52158799805	20.2927621108092	10.6054534314091	68.2694275173511	5.39431147437041
1285.64672203802	19.3143	78993.0529231581	51990.7380517262	72942.8279126084	88467.6860964274	164448.289380919	166156.807349619	169589.239834823	159899.086085603	3542.23578079985	3380.02899978316	3639.06555163158	3538.7383394572	747.331201807048	212.463538778598	1125.42	4189.51078040421	0	0	0	0
815.480475876091	19.4484833333333	116633.993562653	71242.2253949621	102383.479941199	135345.802707586	6536.35122695849	6285.1601769712	6513.70468784416	6232.28753940172	987.509631963493	1033.29041395148	1078.53503007381	1029.51805934451	332038.979133963	302100.111342861	363442.281625126	325035.410196756	20964.6923666058	5048.22124729777	5455.1618347625	29603.514711538
791.423306916892	25.1321	21612.8068791995	16137.5821974732	18676.5950439046	25124.2966782679	9578.46955462368	8983.19092031974	8355.67490723356	8535.09417777198	528.713113443613	453.050503027728	484.732487833291	493.34601205509	32536.1015336838	18544.4791102564	16539.6658809267	32844.1069697333	17125.209825147	56299.5222763478	46279.7780544131	38091.2872002197
797.469877483673	34.2002666666667	164304.09959878	106663.109247948	143925.537558149	197396.113456305	3136.21666952131	3072.56243083606	2972.11483007171	2760.91438141487	0	0	0	0	471705.769057773	431911.655802578	549065.266016866	479536.289341524	25535.9682752121	5099.55308133491	6906.68846688732	43101.5903393215
841.497043140938	47.7039166666667	15852.777687156	10549.6287072977	13084.2311713157	18489.8899549819	8517.41724667375	8711.72026317986	8022.8444110996	8212.61986377944	2579.04378157865	2466.6591398602	2488.24053819518	2492.9121135887	17950.3759088549	27747.4223789008	26935.5202073409	15425.6081478987	9360.63127288448	14329.3926267824	10753.1091515418	11197.9286978324
763.427865845966	44.0814	788411.252078238	509588.460107352	684424.85842622	923361.493453693	258890.977886185	260520.491723567	252586.543600967	249295.163984463	326383.85070699	349085.377861667	330945.721463523	340110.029385902	662363.594013943	638668.408260071	499971.941521898	537118	854022.712189423	1369087.57097857	954472.577556877	256326.580865021
793.438539014438	35.8130166666667	13566.9396938506	9817.93014731787	11523.1387053776	16321.9181680173	3302.69951397999	3258.30368574527	2984.10027369635	2858.77835231818	27.5870709827419	34.3327732249615	20.3737414488214	18.764257429843	30450.4316811932	40743.157603513	47629.569050255	30769.3081813276	6297.13806687499	9475.29813019438	11559.0466582109	10616.4961140119
845.491154519591	27.0466833333333	6818.34308465847	5263.1837467188	5914.13211440957	7659.24132263401	674.668334827633	583.296549842727	575.980639289786	552.532550817582	0	0	0	3.29944497382296	26162.8774738765	25664.9504832664	23628.4047815139	30714.2781675623	2375.55480575314	1254.17081044018	1433.52562514427	5926.63027951734
961.540216880486	34.2469166666667	22637.9606317071	16064.9308227734	20038.4886201321	26797.9968296492	46290.3367644896	43573.1760898961	43107.0030341824	41834.7992948494	4181.51	3971.63053120084	3867.84103242537	4106.76511928764	538.26193417932	494.956575669448	1161.3685130817	5298.42290225421	0	0	1.66039940456829	0
793.439169474437	26.5336	37926.6647420295	28046.9409433443	33841.9963984819	44666.2786337398	13284.8518157094	13113.6887673296	12627.2475434845	12257.0535873073	24548.228924902	24859.2734955113	24863.8947709591	24684.8795667594	37260.9186396938	30882.1044821978	26459.7761328545	29783.8827129696	33444.8907532692	69380.3679352294	71522.4701112355	57025.8753052875
991.550889894785	32.4542333333333	293396.434638587	189365.265781186	254183.885674534	341858.968834309	428439.678450222	393508.07298492	395892.748297327	379422.062165565	61194.469086046	63272.0905300907	62456.5320380823	65231.5167139752	25224.9267655761	28175.9965223475	32067.849756088	195145.17227543	1262.8546910106	1760.60274203117	1545.48302497191	4392.08007951304
1117.54767274775	20.5204666666667	28332.3279897848	22258.2773962329	26234.6034734881	31119.7364068688	14097.119221757	15064.8400806514	15229.7761464343	13527.1519685953	13495.7955801672	13306.4794534474	13498.7789297887	13175.5778221665	18091.3761130896	17658.6398277427	25100.6481756348	21724.1906220559	28983.2959078576	46041.2385249537	47591.3834588116	72734.9627741377
797.470066147615	35.2579833333333	212695.765077305	137138.250630858	186462.059986598	252534.546973226	7280.11774370809	7300.18049815077	6911.71350084685	6770.22206372257	0	0	0	0	556226.831667625	523462.398041314	647988.568203657	551260.79691108	37279.3561175559	11959.6618745137	12083.7560870223	64356.1733108731
1087.53620493468	23.2937666666667	24734.5750766684	16792.0412320474	22874.8118003502	24637.2113479804	12208.5424099077	11806.5798169561	11527.8585318805	9564.10028555519	44072.5806387991	53124.0945014482	50685.2770576539	50309.4992941308	8888.57413848613	4991.94806722248	3756.74086501035	7026.10180193629	6108.22249561402	14015.3792891409	6251.66865567872	4649.5868218878
763.427816685233	41.6804333333333	141832.715288786	91681.2022695486	121869.319954649	168463.292927615	19964.3302546222	20505.739463598	19531.8125287434	19900.6519776988	302.832248928035	310.252201754023	244.303669738633	221.282940297304	299279.690443821	333820.28542152	311449.641617906	296374.723941744	31057.177293298	28545.8271876153	33220.2010380322	14762.9207553952
1165.60476639537	13.3201666666667	9531.15404472894	6972.01188207747	9173.46	9699.14754785842	4.12137907369399	0	3.35369862400732	0	40282.9970551984	41762.2808443066	42089.4016775345	44332.2864951748	0	0	0	0	0	0	0	0
295.226835789459	50.5551	35020.3211047544	18785.5723151443	29375.0368307689	39296.1520433555	17851.4262460144	18756.2113673052	19588.6522983632	19376.3398647685	58462.678937777	63045.2291229309	60512.2132189809	63697.0588840021	17161.850685221	24761.6726554759	4308.70736386111	5313.07411558721	8755.66174548417	2428.03529223631	2939.03325487014	639.626941645982
861.486921184629	7.90501666666667	10093.2716719064	6897.04717806823	9462.22118307265	11322.9760289889	6503.28788134362	6499.72686914807	6441.14393416907	6351.9966034151	19912.4433533199	19582.591600286	19522.3704126784	20748.441232332	4180.77849860465	2480.84984297055	3136.6265367649	4521.64182525772	1201.97807026345	179.834810068434	740.250831829968	4331.43767540518
925.482643695486	28.0844	3572400.31979397	2381291.75086826	3088541.25665761	4053285.9826625	1776536.82651911	1692955.57345889	1645160.38337811	1556644.52681514	3383470.35948539	3659213.18426715	3418105.53434366	3440959.98126055	1029144.89917295	796253	694983.528038135	880336.163129993	1513769.62787669	2747416.24393543	1626154.06227427	1155681.98500145
991.550882686809	21.4744	22350.0406678471	21932.8318577769	22382.9978756445	22713.0959731692	24229.0442415228	22097.8274811063	22265.8030817518	21377.1316567293	9799.76024100342	8839.38134626264	9280.23840944716	8709.45731178802	1637.65119023478	1270.15535020491	2211.98414092913	7352.20102492735	0	0	21.4551770289967	0
853.496618521874	52.2326	116803.649388804	74902.9696015262	98790.5287316746	134825.10681703	2273.13815426734	2361.87308656093	2161.20449712289	2139.77076203011	0	0	0	0	384881.562806893	279959.459430112	357603.147494486	287055.66432472	3033.69352780104	1337.04042088474	774.875133177071	1699.13478430221
1137.61060992809	19.6665	28516.9105528281	19871.8237168096	27257.6187914248	31156.8031779704	57692.0636219214	58681.4019221883	59864.8512545642	56445.1927297739	3326.02299326646	3169.33229809367	3342.11126368365	3217.6516121365	2666.48653722715	2407.78916150457	3135.97266121568	11068.7693170901	310.456240537408	149.304411292269	366.799320755361	152.907380322816
1195.61513164114	29.2906166666667	90800.1363548299	63217.2701666611	80439.8928823036	105182.026866625	144120.133346034	135108.305396862	132451.520825072	122219.101139624	27613.7140599732	28500.7073325117	27004.0025707143	28426.6068840396	5823.1843322116	3258.67934453254	8963.42467092598	36487.4228643607	13.8532332000389	4.99032840878093	0	0
1153.60443917646	21.5201	2631039.70711316	1863620.0217084	2580369.83273707	2944528.70222449	2484560.59744117	2463151.51753368	2496449.5420071	2363934.65249536	1003148.49674395	1018974.94279103	987897.123644495	1010902.45353706	258118.640530389	226476.156501779	330164.471287067	855260.422142117	13919.5982518228	3268.67396901626	1227.91810844395	37.4006022975059
1195.61520585585	25.8633166666667	244309.194475715	164521.621721002	217594.375663503	285186.042257782	449387.165037132	437126.446916518	414629	395047.532236753	9241.59954166741	9260.03168487849	9589.17665786365	9919.38192975477	14716.1045816871	4775.63784467989	7505.38269061664	22972.6973003494	0	0	0	0
1123.59422637362	23.7840666666667	25014.5394660102	18579.8000506986	22005.6087455628	31892.4674573398	52698.3593948159	46820.5640658974	46184.5229083289	46878.7701514125	125.149353272852	38.432817621001	122.981056150555	102.535175490099	92.2742191337574	146.528155316801	399.023388429335	1841.11872238313	0	0	0	0
453.336903185506	58.8045	40208.061155752	24822.4294680556	34945.7564509829	47509.9256112772	5008.50373015738	5431.8900528791	5611.09656674946	5131.58177584328	345.323351313039	306.221616151139	344.003062132311	291.607118433506	153898.084032731	81135.9246220614	58107.5811064998	105335.803786572	7658.52351802797	4360.72456863937	5211.47276684073	1370.80094912143
1087.53645104058	22.1255833333333	18337.9743663915	14931.1730928915	17268.0265257569	20867.4219526328	10546.1260016837	11054.9401535291	10968.783841299	9586.0651935301	830.660591683795	633.429992895236	714.904508748093	760.376276726345	25604.412579104	10855.7760631021	8594.79979415764	10724.4936426318	24450.8655519279	61034.6411412791	50212.0736294617	33030.0226753722
853.49694194483	52.6619166666667	121605.99917816	76491.5134606986	102378.442178284	142254.746186533	4134.29165678575	4304.52	4074.37814160402	3933.31277239755	0	0	3.84127166191589	0	357237.743504086	267985.856580409	350129.079398761	270780.870804684	3327.91970083715	1497.58252008628	1176.04274401706	2711.56525892578
895.471627992626	41.3005666666667	38931.1506524044	27829.2814978938	33327.1704266019	46560.1745817439	4827.74347781212	4754.64726942155	4500.44996675517	4261.36621670487	0	3.14254995433674	0	0	101409.037359221	76096.6045329352	129107.711374412	133246.977994292	5512.66927972584	10471.1750588798	4829.43207005089	3064.65652630843
620.30622587469	29.2906166666667	52494.6756968612	31362.4913759418	46339.2533414405	59157.0301828286	69692.5131409532	68271.6379173521	68068.7485791346	63746.8543343639	17231.5479658446	17898.7213729765	17069.6241421399	18223.498452446	5241.03836599297	3268.96764716661	6941.13376933418	21833.9793890544	133.874586694394	162.799549629831	6.63234130053245	0
823.449693392856	48.4055833333333	9674.21084000348	6465.3413811532	7869.80212347283	11801.2766864037	1235.18346671792	1244.20887229277	1034.6421933378	1107.84405906261	7.32462063529058	4.74410866455892	12.4673562245697	1.81374120332109	24558.4710071703	25294.4788976522	24692.3030741508	25434.8005569004	3278.93129693796	7598.07668686771	5170.74024901995	31.6864609901713
620.306356236512	25.8557	171158.25698133	99915.4736914346	152734.249835958	197344.761044656	250946.810425007	255687.726162335	251892.214893503	242904.59144356	11076.0511458217	11551.5506034419	11866.1736906987	12130.6446865283	15371.2800072487	6793.22081961907	9361.19656692359	21499.3108406512	68.0449331680208	0	0	0
961.539806590115	35.7397	69657.1165644953	45123.3219120508	61356.9076820885	83485.8366516153	135115.578520582	128593.601093621	124297.435257582	122748.954076767	2517.01842952183	2434.53007190391	2279.1162636467	2244.45084328377	2185.37659530052	2145.41505273885	4061.97335076449	24411.809752398	0	0	0	0
925.482859346688	40.2362	67416.833968582	46018.8232966224	56588.9046954601	78847.7109482008	11893.9299494808	11994.5613678413	11285.1497091147	10830.4660596601	33493.7709401175	34302.6	33232.8121480622	35845.3990522161	69175.8366323979	45110.8843865532	25282.9603314343	47586.5660159852	94769.0577616152	185312.338130364	116636.689446711	22182.4211186948
827.480319054695	33.3386833333333	12033.5637132675	9763.52950037798	10665.7932393925	14513.6021532271	5154.07363956494	5079.46913269993	4769.52527734333	4593.48873551121	0	0	0	0	26897.337046996	25825.9810841285	27215.6748201385	37270.0619778591	8267.95384091808	9347.23539985598	11433.8821556415	16205.1955157642
763.428126081369	42.4306166666667	1705949.19050344	1095004.36412467	1474538.63894566	1969373.29255642	411450.021998449	402157.979925223	398550.07892898	395511.779230881	10940.2059626137	11021.833526703	10609.7966865756	10539.5226462573	1857095.80726904	2063620.8765478	1927690.26939708	1771745.23655278	256647.607645741	277540.098059518	253617.761632163	106933.369024747
1143.57478586111	21.5201	20441.6219416531	16275.6301662063	18743.2897325658	24115.7361471193	16298.5030045987	15969.0670794136	16139.1213526635	15692.5609692412	12379.1011162009	12021.8963498318	12843.5530837855	12476.3834654767	4177.39735171747	3767.4526273931	5524.69672535802	11211.9006423999	0	0	0	0
1117.54741678624	20.0682	58665.0045383465	39539.5841885264	53442.611637901	65743.438492723	43582.1226347556	44830.1928029331	45219.6937774172	42667.1732500837	5008.32696608176	4740.49885039218	4892.86224042433	4725.09362247681	50142.2055958554	51274.4929572588	63812.575574092	62931.942822673	43678.5745529711	55564.283127086	75669.0629665714	70817.9733113489
699.433163915736	17.1921	58384.248634253	36187.3659451449	51915.7904769837	65960.8257784178	5880.82678829893	5807.1903906147	5920.31972287376	5710.36936827703	29994.0667092384	31009.6144545905	29877.1339123451	31706.7876448459	60404.8751442102	28426.1712273842	12921.9565861241	63958.2832200533	85002.315991682	61662.3549965606	64455.229212062	323702.813112636
763.427733240626	40.5351333333333	20749.1366719356	14023.3219699145	17274.0238719744	25037.0563924573	2510.74560047101	2518.76098849115	2432.52284348611	2249.96066832116	0	0	0	0	65465.9260545941	56897.1649035002	44383.7201851022	63955.6640427433	823.673254718877	2099.97476404682	1919.74966700464	248.982525619995
1057.52573820012	22.6045	22523.6044153062	15997.5535080128	20202.1644253022	25883.3481857876	47040.337535294	48434.4728887408	48234.8010679888	44202.3380989295	2598.67286808277	2462.29108660127	2483.42934631209	2536.13011054043	7789.05205214638	4426.73907077874	3200.59458929072	2084.2957445198	41.8935250393743	71.4329732359994	29.6199197247699	0
1127.55348347504	21.4287	25888.2695975347	20845.033047539	25363.8823768522	30035.2870974117	14316.3755811403	13887.147770285	14540.8906909913	14156.4559330434	19511.4702401924	20200.312805877	20391.7956642302	19735.5687294941	7029.03829320127	6211.47649248384	8546.3886388158	16085.4337636067	58.910308659136	0	0	0
1123.59428973323	27.7816666666667	881248.403052585	603568.251402632	783015.170830188	1022408.94121395	1151205.18396622	1097237.46747326	1066026.54144033	965235.81371137	33102.2609690152	34751.9265973431	33832.4185072894	35697.7381686317	44264.0765607606	48406.7156954894	83748.7209773175	235568.861438518	1139.40706669259	0	0	0
1153.60453739379	28.5975	29193.807886991	23136.4387622202	25709.678464457	33400.7262956276	8352.54734968356	7788.15673077264	7419.95566385763	6989.6050522777	2.09472421766243	3.3807221611727	2.72550106539112	0	70135.8178650372	75730.9534629505	85206.8899035617	133705.678119488	2631.01649553105	2746.9662009973	1092.98023002789	3413.35961665352
1165.60468147839	32.1819666666667	32269.8249363379	22294.769319706	27526.0368984266	36762.9043380626	61239.9478640004	57090.3890221546	58056.7066010734	53973.3222468677	332.110172558723	219.267264990343	247.948919290386	256.130258004838	1657.33062723811	1150.57836452227	3067.45091311911	12464.0365838984	0	0	2.53163843752367	2.57354799226991
1315.65757597731	17.4605833333333	44402.6437260135	31034.6932639348	40830.9318417138	47301.605413874	99530.9931569469	100526.30398344	103249.886675103	98472.2513765244	18.7448265373015	0	19.2562262983751	10.3571495033089	157.319905303337	38.1594678908369	442.893017739273	2540.11876617448	0	0	0	0
1165.60513324746	30.336	54296.4688008213	37537.9972446372	45857.970327488	63420.1788190065	94663.9206545399	88985.5838109342	86689.9436665303	81644.935424937	41.7783205733156	37.5159561781208	37.5442338860953	34.3694347147268	2044.75432408932	1347.16189764075	1699.15881856416	4420.07996759343	0	0	0	0
827.444915268008	52.2363666666667	12355.8340431633	8173.17911794836	10457.2747016381	13539.4678995371	134.499042453824	162.585786319234	141.671121161554	116.989976009741	0	0	0	0	30171.5868946546	25514.6767838743	29502.8057715155	24371.8454405904	96.7852784468042	0	0	5.37010686715615
1285.64735521811	20.4214666666667	17692.3878552631	13928.6342243635	17243.9436992367	18856.8920361775	51778.2133626251	52613.4725031227	54624.713311657	50074.3379716067	0	0	0	0	0	5.99916287940588	120.861273404533	1122.47578688838	1.27737420855357	0.875389010827179	1.89421598291323	0
887.502199794937	24.2162833333333	23712.8634062933	19100.2576674411	20687.538372258	25747.0703775173	2136.25384545721	1987.62454626534	1814.7448497304	1702.54038735715	83158.9815620532	87176.6070657861	85727.851423447	86736.099496248	6196.16537342455	1454.02952575348	1276.33550966158	4974.77422363127	1956.65043428233	5607.55653330026	243.311438882612	2381.73640709657
833.491372640689	8.63713333333333	27300.2103074598	16721.2510147026	25003.4210389456	32464.2162307404	7320.95838511027	7660.14212927622	7505.61194598062	7431.66050267465	28.1561674380894	15.512451112925	26.7435501652559	26.947387508003	74318.2996559917	63581.0987421187	79854.6401523022	72099.681614965	2287.23349069643	279.199835309856	492.429187748974	3691.27
879.497114445658	6.3732	23629.7463861717	14450.8525129528	21432.4040404726	25852.3763140268	1041.82159751015	1105.38351984148	1038.78787934052	1034.14457587136	70272.8981504077	73629.3864457158	71925.301036687	74270.0234775176	817.721816124111	152.081858097311	71.1434952395856	1390.27633939271	4841.21253034593	3581.97314081409	3197.97002657363	3568.08971509712
925.482702984947	39.4669666666667	132185.428152647	93128.7356131001	113562.877826134	150203.161625749	7305.47355760993	6688.94851848631	6649.98070493213	6118.77810921922	58298.712175682	60834.2575918436	57402.5809856083	58966.0735361445	50900.066373885	15734.2607607586	18061.0130427133	20487.5775649395	156475.216628907	396278.492130581	121417.436026085	267668.753504374
813.463970780351	15.4803666666667	7638.97074392833	5197.98746918554	6986.59613291326	8277.96199862798	442.401873898166	414.735319760279	426.052954992221	438.25106454652	239.126465375192	203.468715969563	207.587765045199	223.437066862347	32253.7727938867	21092.9944995981	35140.5239755024	21842.9831131485	800.973172532715	8.23161232363386	169.207587998878	731.882400687453
